# Supplementary material for: FMRP regulates STAT3 mRNA localization to cellular protrusions and local translation to promote hepatocellular carcinoma metastasis
Source: Commun Biol. 2021 May 10;4:540. doi: 10.1038/s42003-021-02071-8 (PMC8110961; doi:10.1038/s42003-021-02071-8)
Supplement: Supplementary file 4 — Supplementary Data 1 [file 42003_2021_2071_MOESM4_ESM.xlsx]

## Sheet: Figure 1
Figure 1g
		mock	Scramble	Sh-STAT3#1	Sh-STAT3#2
	N 1 (fold over Ctr)	1	1.25632	0.30956	0.14236
	N 2 (fold over Ctr)	1	1.16562	0.48985	0.18325
	N 3 (fold over Ctr)	1	1.27536	0.45963	0.14358
	mean fold	1	1.23243	0.41968	0.156397
	sd	0	0.0478793	0.0788379	0.0189947
	t test			0.00914068	0.00191169
Figure 1j
		mock	Scramble	sh-STAT3#2
	N 1	44	47	4
	N 2	36	41	4
	N 3	33	40	3
	mean fold	37.6667	42.6667	3.66667
	sd	4.6428	3.09121	0.471405
	t test			0.00261952

## Sheet: Figure 2
Figure 2c
		control	STAT3 overall	STAT3-delta1	STAT3-delta2	STAT3-delta3
	N 1	3.46121	43.2995	10.9119	42.0216	48.2326
	N 2	4.5283	44.0455	9.9229	42.7136	45.9427
	N 3	3.7037	42.4242	11.8644	40.6977	46.988
	mean fold	3.89774	43.2564	10.8998	41.8109	47.0544
	sd	0.456732	0.662562	0.792664	0.836359	0.936027
	t test		7.12579e-05	0.00100901	0.09436	0.0579484
Figure 2i
		control	STAT3 overall	MUT-1	MUT-2
	N 1	6.87	43.39	3.2	37.001
	N 2	8.99	41.145	4.778	38.954
	N 3	7.69	42	2.43902	36.8421
	mean fold	7.85	42.1783	3.47234	37.599
	sd	0.87285	0.925152	0.974108	0.960298
	t test		0.00134471	0.000933637	0.0667033

## Sheet: Figure 3
Figure 3b						Figure 3h
		anti-FMRP	IgG					sh-FMRP#1	control
	N 1 (fold over Input)	0.48623	0.002264				N 1 (fold over Ctr)	0.122365	1
	N 2 (fold over Input)	0.43772	0.01336				N 2 (fold over Ctr)	0.098564	1
	N 3 (fold over Input)	0.44311	0.02882				N 3 (fold over Ctr)	0.100087	1
	mean fold	0.455687	0.0148147				mean fold	0.107005	1
	sd	0.0217092	0.0108901				sd	0.0108787
	t test		0.00242327				t test	7.41957e-05
Figure 3c		anti-FMRP	IgG			Figure 3j
	N 1 (fold over Input)	0.54983	0.00534					control	sh-FMRP#1
	N 2 (fold over Input)	0.60607	0.00622				N 1	27.2326	4.32653
	N 3 (fold over Input)	0.53002	0.00693				N 2	29.3371	4.82553
	mean fold	0.561973	0.00616333				N 3	27.2727	6.38298
	sd	0.0322128	0.00065035				mean fold	27.9475	5.17835
	t test		0.00168882				sd	0.982739	0.875825
							t test		0.00211084

## Sheet: Figure 4
Figure 4a								Figure 4e
		0h	2h	6h	12h	24h				control	oe-FMRP
	N 1 (fold over Ctr)	1	1.09683	1.12254	1.10569	1.25879			N 1 (fold over Ctr)	1	2.20592
	N 2 (fold over Ctr)	1	1.00268	1.1589	1.03698	1.11258			N 2 (fold over Ctr)	1	1.99323
	N 3 (fold over Ctr)	1	0.99364	1.12587	0.906845	1.16569			N 3 (fold over Ctr)	1	2.30134
	mean fold	1	1.03105	1.13577	1.0165	1.17902			mean fold	1	2.16683
	sd	0	0.0466597	0.0164118	0.0824578	0.0604299			sd	0	0.128786
	t test		0.445997	0.072268	0.803738	0.0525255			t test		0.00603597
Figure 4d							Figure 4g
		control	sh-FMRP#1	sh-FMRP#2						NC		WT		S191A		S211A		S500A		S114A
	N 1 (fold over Ctr)	1	0.97256	0.850987						NTC	IL-6	NTC	IL-6	NTC	IL-6	NTC	IL-6	NTC	IL-6	NTC	IL-6
	N 2 (fold over Ctr)	1	0.96255	0.875875					N 1 (fold over β-actin)	0.513678	1.31792	0.33667	1.10356	0.44652	1.28771	0.31667	0.98992	0.43256	1.03672	1.51891	1.39552
	N 3 (fold over Ctr)	1	0.900018	0.939985					N 2 (fold over β-actin)	0.550021	1.39882	0.40182	1.13271	0.39061	1.24336	0.38098	1.00361	0.45882	1.12081	1.56901	1.48169
	mean fold	1	0.945043	0.888949					N 3 (fold over β-actin)	0.493	1.36998	0.42201	1.1228	0.41001	1.34098	0.29127	0.92156	0.44109	1.09116	1.58668	1.39012
	sd	0	0.0320984	0.037491					mean fold	0.5189	1.36224	0.386833	1.11969	0.415713	1.29068	0.32964	0.971697	0.444157	1.0829	1.5582	1.42244
	t test		0.136495	0.0525368					sd	0.0235697	0.0334777	0.0364159	0.0121019	0.0231787	0.0399086	0.0377548	0.0358898	0.0109377	0.0348233	0.0287035	0.0419517
									t test		0.000629799		0.000679036		0.001037		0.000601406		0.000760879		0.0517241

## Sheet: Figure 5
Figure 5d							Figure 5e
		l-02	HCCLM3	MHCC97L	MHCC97H				control	sh-FMRP#1	sh-FMRP#2
	N 1 (fold over β-actin)	0.389761	1.38622	0.570141	1.40887			N 1 (fold over Ctr)	1	0.14365	0.20563
	N 2 (fold over β-actin)	0.339072	1.39777	0.532324	1.42356			N 2 (fold over Ctr)	1	0.15589	0.205634
	N 3 (fold over β-actin)	0.386271	1.37043	0.512768	1.43361			N 3 (fold over Ctr)	1	0.15256	0.196258
	mean fold	0.371701	1.38481	0.538411	1.42201			mean fold	1	0.1507	0.202507
	sd	0.0231164	0.0112049	0.0238146	0.0101577			sd	0	0.00516715	0.00441895
	t test		0.000518162	0.0147117	0.00032469			t test		1.85071e-05	1.53513e-05
				0.000327631	0.103714
					0.000737444
Figure 5f							Figure 5g
		control	sh-FMRP#1	sh-FMRP#2					control	sh-FMRP#1	sh-FMRP#2
	N 1 (fold over Ctr)	1	0.083688	0.176987				N 1	41	9	9
	N 2 (fold over Ctr)	1	0.089648	0.196358				N 2	43	8	10
	N 3 (fold over Ctr)	1	0.096874	0.169657				N 3	45	7	9
	mean fold	1	0.09007	0.181001				mean fold	43	8	9.33333
	sd	0	0.00539143	0.011264				sd	1.63299	0.816497	0.471405
	t test							t test		0.00244002	0.00127195
Figure 5h
		control	sh-FMRP#1	sh-FMRP#2
	N 1	23	3	6
	N 2	25	3	6
	N 3	22	4	7
	mean fold	23.3333	3.33333	6.33333
	sd	1.24722	0.471405	0.471405
	t test		0.00331676	0.00458193

## Sheet: Figure 6
Figure 6d					FMRP								STAT3
			1	2	3	4	5	6			1	2	3	4	5	6
		N 1 (fold over GAPDH)	1.34772	1.2459	1.18415	1.29581	1.41146	1.25457			1.40743	1.21745	1.11254	1.13986	1.61014	1.3697
	MOCK	N 2 (fold over GAPDH)	1.28389	1.28093	1.08964	1.26038	1.40171	1.10741			1.29841	1.3697	1.20904	1.23485	1.42128	1.2882
		N 3 (fold over GAPDH)	1.24303	1.2373	1.12589	1.13592	1.20346	1.19515			1.34896	1.08212	1.12807	1.14225	1.42128	1.28592
		sd	0.0430834	0.0188703	0.0389311	0.0685672	0.095837	0.0604463			0.0445459	0.117471	0.0423058	0.044228	0.0890318	0.0389662
		mean fold	1.29155	1.25471	1.13323	1.2307	1.33888	1.18571			1.3516	1.22309	1.14988	1.17232	1.48423	1.31461
		N 1 (fold over GAPDH)	1.16558	1.45962	1.41699	1.54955	1.36521	1.42365			1.39525	1.35553	1.46124	1.63262	1.30171	1.41146
	scramble	N 2 (fold over GAPDH)	1.21904	1.29298	1.43298	1.5357	1.35266	1.38654			1.42457	1.36496	1.44112	1.38241	1.39194	1.34461
		N 3 (fold over GAPDH)	1.11254	1.46562	1.48562	1.63569	1.37525	1.39254			1.40495	1.36624	1.43117	1.49194	1.39515	1.5553
		sd	0.0434769	0.0800075	0.0293221	0.0442338	0.00924065	0.0162652			0.0121943	0.00477692	0.012508	0.10241	0.0433098	0.0879046
		mean fold	1.16572	1.40608	1.4452	1.57364	1.36437	1.40091			1.40826	1.36224	1.44451	1.50233	1.36293	1.43712
		N 1 (fold over GAPDH)	0.185204	0.210058	0.205698	0.145313	0.33771				1.30482	1.58065	1.46462	1.68066	1.27324
		N 2 (fold over GAPDH)	0.186493	0.195991	0.293648	0.205313	0.385247				1.49885	1.61387	1.61387	1.58506	1.40977
	KD-FMRP	N 3 (fold over GAPDH)	0.156821	0.210025	0.230324	0.165628	0.393342				1.47822	1.44445	1.62509	1.5907	1.35635
		sd	0.0136938	0.00662348	0.0370459	0.0249167	0.0245408				0.0870093	0.0732996	0.0731478	0.0437948	0.0561772
		mean fold	0.176173	0.205358	0.243223	0.172085	0.3721				1.4273	1.54633	1.56786	1.61881	1.34645
